# Supplementary material for: Association of Breast Tumour Expression of Cannabinoid Receptors CBR1 and CBR2 with Prognostic Factors and Survival in Breast Cancer Patients
Source: J Pers Med. 2021 Aug 28;11(9):852. doi: 10.3390/jpm11090852 (PMC8466730; doi:10.3390/jpm11090852)
Supplement: Supplementary file 1 [file jpm-11-00852-s001.zip]

Archive with 1 entries (1 files):
- jpm-1308128-supplementary.pdf
